# Supplementary material for: Improved Cultivars and the Application of Combined Fertilizer Improve the Grain Yield and the Nitrogen Uptake and Utilization in Continuously Cropped Soybean (Glycine max (L.) Merr.)
Source: Plants (Basel). 2026 Mar 9;15(5):845. doi: 10.3390/plants15050845 (PMC12986734; doi:10.3390/plants15050845)
Supplement: Supplementary file 1 [file plants-15-00845-s001.zip]

Archive with 1 entries (1 files):
- plants-4164693-supplementary.pdf
